# Supplementary material for: In Vitro Hepatic Models to Assess Herb–Drug Interactions: Approaches and Challenges
Source: Pharmaceuticals (Basel). 2023 Mar 8;16(3):409. doi: 10.3390/ph16030409 (PMC10058280; doi:10.3390/ph16030409)
Supplement: Supplementary file 1 [file pharmaceuticals-16-00409-s001.zip]

Archive with 1 entries (1 files):
- pharmaceuticals-2234661-supplementary.pdf
